# Supplementary material for: Straight-Channel NiO/CeO2 Ceramic Reactor Fabricated via Mesh-Assisted Phase Inversion for Catalytic Oxidation of Ventilation Air Methane
Source: Materials (Basel). 2026 Apr 23;19(9):1718. doi: 10.3390/ma19091718 (PMC13164882; doi:10.3390/ma19091718)
Supplement: Supplementary file 1 [file materials-19-01718-s001.zip]

Archive with 1 entries (1 files):
- materials-4242280-supplementary.pdf
